# Supplementary material for: Molecular characterization and expression profiling of transformer 2 and fruitless-like homologs in the black tiger shrimp, Penaeus monodon
Source: PeerJ. 2022 Feb 17;10:e12980. doi: 10.7717/peerj.12980 (PMC8858584; doi:10.7717/peerj.12980)
Supplement: Supplemental Information 7 [file peerj-10-12980-s007.xlsx]

## Sheet: T-O 
		Sample Name	Target Name	Cт	Cт Mean		Sample Name	Target Name	Cт	Cт Mean		Sample Name	Target Name	Cт	Cт Mean
		T1	16s	18.7909	16.7765		T1	ef-1	22.9115	21.0968		T1	actin	25.918	23.7722
		T1	16s	15.6171	16.7765		T1	ef-1	20.1267	21.0968		T1	actin	22.7757	23.7722
		T1	16s	15.9214	16.7765		T1	ef-1	20.2522	21.0968		T1	actin	22.6228	23.7722
		T2	16s	15.6904	15.6974		T2	ef-1	20.774	20.5746		T2	actin	22.102	22.2711
		T2	16s	15.667	15.6974		T2	ef-1	20.4542	20.5746		T2	actin	22.0954	22.2711
		T2	16s	15.735	15.6974		T2	ef-1	20.4954	20.5746		T2	actin	22.616	22.2711
		T3	16s	13.627	13.6617		T3	ef-1	17.4675	17.6672		T3	actin	21.8941	21.9628
		T3	16s	13.5728	13.6617		T3	ef-1	17.7636	17.6672		T3	actin	21.6362	21.9628
		T3	16s	13.7854	13.6617		T3	ef-1	17.7705	17.6672		T3	actin	22.358	21.9628
		T4	16s	15.6621	15.7127		T4	ef-1	19.5172	19.6929		T4	actin	22.6554	23.3119
		T4	16s	15.58	15.7127		T4	ef-1	19.6196	19.6929		T4	actin	23.6001	23.3119
		T4	16s	15.8959	15.7127		T4	ef-1	19.9418	19.6929		T4	actin	23.6801	23.3119
		O1	16s	16.1093	16.2778		O1	ef-1	16.4093	16.7441		O1	actin	22.5476	23.0427
		O1	16s	16.1216	16.2778		O1	ef-1	16.9226	16.7441		O1	actin	22.6367	23.0427
		O1	16s	16.6027	16.2778		O1	ef-1	16.9004	16.7441		O1	actin	23.944	23.0427
		O2	16s	15.9037	16.015		O2	ef-1	16.9522	17.0601		O2	actin	19.8135	20.898
		O2	16s	15.875	16.015		O2	ef-1	17.1919	17.0601		O2	actin	21.5877	20.898
		O2	16s	16.2663	16.015		O2	ef-1	17.0362	17.0601		O2	actin	21.2927	20.898
		O3	16s	15.8595	16.0402		O3	ef-1	16.3202	16.6248		O3	actin	21.1169	22.2439
		O3	16s	15.7603	16.0402		O3	ef-1	16.7781	16.6248		O3	actin	22.8874	22.2439
		O3	16s	16.5009	16.0402		O3	ef-1	16.7759	16.6248		O3	actin	22.7273	22.2439
		O4	16s	13.8857	14.1314		O4	ef-1	16.1606	16.2372		O4	actin	20.286	21.3432
		O4	16s	14.2789	14.1314		O4	ef-1	16.2095	16.2372		O4	actin	21.8794	21.3432
		O4	16s	14.2294	14.1314		O4	ef-1	16.3414	16.2372		O4	actin	21.8641	21.3432

## Sheet: CT mean 
		Sample Name	Target Name	Cт Mean			Sample Name	Target Name	Cт Mean			Sample Name	Target Name	Cт Mean
		16s	T1	16.7765			ef-1	T1	21.0968			actin	T1	23.7722
		16s	T2	15.6974			ef-1	T2	20.5746			actin	T2	22.2711
		16s	T3	13.6617			ef-1	T3	17.6672			actin	T3	21.9628
		16s	T4	15.7127			ef-1	T4	19.6929			actin	T4	23.3119
			mean	15.4621				mean	19.7579				mean	22.8295
			sd	1.3022				sd	1.50939				sd	0.853286
		16s	O1	16.2778			ef-1	O1	16.7441			actin	O1	23.0427
		16s	O2	16.015			ef-1	O2	17.0601			actin	O2	20.898
		16s	O3	16.0402			ef-1	O3	16.6248			actin	O3	22.2439
		16s	O4	14.1314			ef-1	O4	16.2372			actin	O4	21.3432
			mean	15.6161				mean	16.6665				mean	21.8819
			sd	0.99689				sd	0.340097				sd	0.955142
