# Supplementary material for: Molecular characterization and expression profiling of transformer 2 and fruitless-like homologs in the black tiger shrimp, Penaeus monodon
Source: PeerJ. 2022 Feb 17;10:e12980. doi: 10.7717/peerj.12980 (PMC8858584; doi:10.7717/peerj.12980)
Supplement: Supplemental Information 8 [file peerj-10-12980-s008.xlsx]

## Sheet: stage 
		Sample Name	Target Name	Cт	Cт Mean		Sample Name	Target Name	Cт	Cт Mean		Sample Name	Target Name	Cт	Cт Mean
		N1	16s	17.5309	17.4814		N1	ef-1	22.7553	22.7023		N1	actin	23.9759	23.9247
		N1	16s	17.4319	17.4814		N1	ef-1	22.6494	22.7023		N1	actin	23.8735	23.9247
		N2	16s	16.2665	16.0648		N2	ef-1	21.3854	21.4283		N2	actin	23.7039	23.4566
		N2	16s	16.0151	16.0648		N2	ef-1	21.9693	21.4283		N2	actin	23.7404	23.4566
		N2	16s	15.9127	16.0648		N2	ef-1	20.9302	21.4283		N2	actin	22.9254	23.4566
		N3	16s	16.469	16.5492		N3	ef-1	21.455	21.3927		N3	actin	23.1401	22.9158
		N3	16s	16.7957	16.5492		N3	ef-1	21.4635	21.3927		N3	actin	22.8038	22.9158
		N3	16s	16.3828	16.5492		N3	ef-1	21.2596	21.3927		N3	actin	22.8037	22.9158
		Z1	16s	18.3083	17.8102		Z1	ef-1	24.5442	24.5081		Z1	actin	23.9778	23.9655
		Z1	16s	17.3122	17.8102		Z1	ef-1	24.472	24.5081		Z1	actin	23.9532	23.9655
		Z2	16s	17.7246	17.7163		Z2	ef-1	22.9387	22.8207		Z2	actin	24.6689	24.4505
		Z2	16s	17.6751	17.7163		Z2	ef-1	22.9552	22.8207		Z2	actin	24.6223	24.4505
		Z2	16s	17.749	17.7163		Z2	ef-1	22.5683	22.8207		Z2	actin	24.0602	24.4505
		Z3	16s	17.8388	17.9288		Z3	ef-1	22.6347	22.6757		Z3	actin	24.1173	24.0893
		Z3	16s	17.9714	17.9288		Z3	ef-1	22.6372	22.6757		Z3	actin	24.1195	24.0893
		Z3	16s	17.9764	17.9288		Z3	ef-1	22.7552	22.6757		Z3	actin	24.0311	24.0893
		M1	16s	19.8845	19.8623		M1	ef-1	23.9296	23.8237		M1	actin	25.0181	25.0096
		M1	16s	19.84	19.8623		M1	ef-1	23.7179	23.8237		M1	actin	25.0011	25.0096
		M2	16s	15.9391	15.6393		M2	ef-1	23.5127	23.1606		M2	actin	26.7918	26.5379
		M2	16s	15.7553	15.6393		M2	ef-1	23.4234	23.1606		M2	actin	27.0495	26.5379
		M2	16s	15.2234	15.6393		M2	ef-1	22.5455	23.1606		M2	actin	25.7723	26.5379
		M3	16s	17.2615	17.1553		M3	ef-1	22.9833	22.9979		M3	actin	25.3354	25.1723
		M3	16s	17.0376	17.1553		M3	ef-1	22.9994	22.9979		M3	actin	25.1553	25.1723
		M3	16s	17.1667	17.1553		M3	ef-1	23.0108	22.9979		M3	actin	25.0261	25.1723
		PL1.1	16s	16.9322	16.7369		PL1.1	ef-1	22.4771	22.357		PL1.1	actin	24.1152	24.0201
		PL1.1	16s	16.5416	16.7369		PL1.1	ef-1	22.237	22.357		PL1.1	actin	23.9249	24.0201
		PL1.2	16s	20.5108	20.1386		PL1.2	ef-1	24.3779	24.135		PL1.2	actin	23.9856	23.7749
		PL1.2	16s	20.3095	20.1386		PL1.2	ef-1	24.1987	24.135		PL1.2	actin	24.0155	23.7749
		PL1.2	16s	19.5954	20.1386		PL1.2	ef-1	23.8283	24.135		PL1.2	actin	23.3236	23.7749
		PL1.3	16s	17.7872	17.7346		PL1.3	ef-1	22.0948	22.1136		PL15.3	actin	23.2626	23.2658
		PL1.3	16s	17.6377	17.7346		PL1.3	ef-1	22.1221	22.1136		PL1.3	actin	23.2095	23.2135
		PL1.3	16s	17.7788	17.7346		PL1.3	ef-1	22.1237	22.1136		PL1.3	actin	23.2175	23.2135
		PL5.1	16s	21.1528	21.041		PL5.1	ef-1	24.6638	24.7418		PL5.1	actin	24.5519	24.6485
		PL5.1	16s	20.9293	21.041		PL5.1	ef-1	24.8197	24.7418		PL5.1	actin	24.7452	24.6485
		PL5.2	16s	15.597	15.3021		PL5.2	ef-1	20.8799	20.5697		PL5.2	actin	22.7497	22.5024
		PL5.2	16s	15.3494	15.3021		PL5.2	ef-1	20.7779	20.5697		PL5.2	actin	22.7241	22.5024
		PL5.2	16s	14.9599	15.3021		PL5.2	ef-1	20.0515	20.5697		PL5.2	actin	22.0335	22.5024
		PL5.3	16s	15.7082	15.905		PL5.3	ef-1	21.0534	21.1023		PL5.3	actin	22.6389	22.6627
		PL5.3	16s	16.0321	15.905		PL5.3	ef-1	21.2453	21.1023		PL5.3	actin	22.6932	22.6627
		PL5.3	16s	15.9747	15.905		PL5.3	ef-1	21.0082	21.1023		PL5.3	actin	22.6559	22.6627
		PL10.1	16s	16.9346	16.9534		PL10.1	ef-1	22.6267	22.6251		PL10.1	actin	24.504	24.4818
		PL10.1	16s	16.9722	16.9534		PL10.1	ef-1	22.6235	22.6251		PL10.1	actin	24.4596	24.4818
		PL10.2	16s	19.4845	19.3608		PL10.2	ef-1	25.4649	25.18		PL10.2	actin	26.9588	26.8977
		PL10.2	16s	19.3757	19.3608		PL10.2	ef-1	25.5603	25.18		PL10.2	actin	26.8367	26.8977
		PL10.2	16s	19.2221	19.3608		PL10.2	ef-1	24.5147	25.18		PL10.2	actin	25.807	26.8977
		PL10.3	16s	17.2757	17.3196		PL10.3	ef-1	22.0148	21.9844		PL10.3	actin	23.9328	23.995
		PL10.3	16s	17.3719	17.3196		PL10.3	ef-1	21.9635	21.9844		PL10.3	actin	24.0364	23.995
		PL10.3	16s	17.3111	17.3196		PL10.3	ef-1	21.9748	21.9844		PL10.3	actin	24.0158	23.995
		PL15.1	16s	19.6313	19.6254		PL15.1	ef-1	24.6056	24.8896		PL15.1	actin	26.9077	26.8336
		PL15.1	16s	19.6195	19.6254		PL15.1	ef-1	25.1736	24.8896		PL15.1	actin	26.7595	26.8336
		PL15.2	16s	17.9287	17.566		PL15.2	ef-1	24.7307	24.415		PL15.2	actin	25.8453	25.507
		PL15.2	16s	17.8935	17.566		PL15.2	ef-1	24.7256	24.415		PL15.2	actin	25.6267	25.507
		PL15.2	16s	16.8759	17.566		PL15.2	ef-1	23.7887	24.415		PL15.2	actin	25.049	25.507
		PL15.3	16s	18.6975	18.2295		PL15.3	ef-1	22.745	22.3365		PL15.3	actin	22.9887	23.2658
		PL15.3	16s	18.0439	18.2295		PL15.3	ef-1	22.0957	22.3365		PL15.3	actin	23.123	23.2658
		PL15.3	16s	17.9472	18.2295		PL15.3	ef-1	22.1689	22.3365		PL15.3	actin	23.6891	23.2658

## Sheet: stage
		Sample Name	Target Name	Cт Mean		Sample Name	Target Name	Cт Mean		Sample Name	Target Name	Cт Mean
		N1	16s	17.4814		N1	ef-1	22.7023		N1	actin	23.9247
		N2	16s	16.0648		N2	ef-1	21.4283		N2	actin	23.4566
		N3	16s	16.5492		N3	ef-1	21.3927		N3	actin	22.9158
		Z1	16s	17.8102		Z1	ef-1	24.5081		Z1	actin	23.9655
		Z2	16s	17.7163		Z2	ef-1	22.8207		Z2	actin	24.4505
		Z3	16s	17.9288		Z3	ef-1	22.6757		Z3	actin	24.0893
		M1	16s	19.8623		M1	ef-1	23.8237		M1	actin	25.0096
		M2	16s	15.6393		M2	ef-1	23.1606		M2	actin	26.5379
		M3	16s	17.1553		M3	ef-1	22.9979		M3	actin	25.1723
		PL1.1	16s	16.7369		PL1.1	ef-1	22.357		PL1.1	actin	24.0201
		PL1.2	16s	20.1386		PL1.2	ef-1	24.135		PL1.2	actin	23.7749
		PL1.3	16s	17.7346		PL1.3	ef-1	22.1136		PL1.3	actin	23.2135
		PL5.1	16s	21.041		PL5.1	ef-1	24.7418		PL5.1	actin	24.6485
		PL5.2	16s	15.3021		PL5.2	ef-1	20.5697		PL5.2	actin	22.5024
		PL5.3	16s	15.905		PL5.3	ef-1	21.1023		PL5.3	actin	22.6627
		PL10.1	16s	16.9534		PL10.1	ef-1	22.6251		PL10.1	actin	24.4818
		PL10.2	16s	19.3608		PL10.2	ef-1	25.18		PL10.2	actin	26.8977
		PL10.3	16s	17.3196		PL10.3	ef-1	21.9844		PL10.3	actin	23.995
		PL15.1	16s	19.6254		PL15.1	ef-1	24.8896		PL15.1	actin	26.8336
		PL15.2	16s	17.566		PL15.2	ef-1	24.415		PL15.2	actin	25.507
		PL15.3	16s	18.2295		PL15.3	ef-1	22.3365		PL15.3	actin	23.2658

## Sheet: Stage CT mean
		Sample Name	16s Cт Mean	ef-1 Cт Mean	actin Cт Mean
		N1	17.4814	22.7023	23.9247
		N2	16.0648	21.4283	23.4566
		N3	16.5492	21.3927	22.9158
		Z1	17.8102	24.5081	23.9655
		Z2	17.7163	22.8207	24.4505
		Z3	17.9288	22.6757	24.0893
		M1	19.8623	23.8237	25.0096
		M2	15.6393	23.1606	26.5379
		M3	17.1553	22.9979	25.1723
		PL1.1	16.7369	22.357	24.0201
		PL1.2	20.1386	24.135	23.7749
		PL1.3	17.7346	22.1136	23.2135
		PL5.1	21.041	24.7418	24.6485
		PL5.2	15.3021	20.5697	22.5024
		PL5.3	15.905	21.1023	22.6627
		PL10.1	16.9534	22.6251	24.4818
		PL10.2	19.3608	25.18	26.8977
		PL10.3	17.3196	21.9844	23.995
		PL15.1	19.6254	24.8896	26.8336
		PL15.2	17.566	24.415	25.507
		PL15.3	18.2295	22.3365	23.2658
		ct mean	17.72	22.9505	24.3488
		sd	1.54591	1.32613	1.27588
