# Supplementary material for: Molecular characterization and expression profiling of transformer 2 and fruitless-like homologs in the black tiger shrimp, Penaeus monodon
Source: PeerJ. 2022 Feb 17;10:e12980. doi: 10.7717/peerj.12980 (PMC8858584; doi:10.7717/peerj.12980)
Supplement: Supplemental Information 9 [file peerj-10-12980-s009.xlsx]

## Sheet: PmOvtra 2
		Sample Name	Target Name	Cт Mean		Sample Name	Target Name	Cт Mean		delta CT	Delta Delta CT		Fold change in expresion	Mean	SD	N
		n1	PmOvtra 2	25.0456		n1	16s	12.5795		12.4661	1.51865		0.349013
		n2	PmOvtra 2	22.7499		n2	16s	11.8025		10.9474	5.68434e-14		1
		n3	PmOvtra 2	28.3905		n3	16s	18.4765		9.91391	-1.03351		2.047	1.13201	0.856658	3
		z1	PmOvtra 2	22.9481		z1	16s	12.8673		10.0808	-0.866649		1.82342
		z2	PmOvtra 2	24.7879		z2	16s	13.7602		11.0277	0.0802374		0.945902
		z3	PmOvtra 2	33.2275		z3	16s	20.5088		12.7187	1.77126		0.292953	1.02076	0.767976	3
		m1	PmOvtra 2	22.7522		m1	16s	14.0131		8.73911	-2.20831		4.62135
		m2	PmOvtra 2	25.4656		m2	16s	14.9537		10.5119	-0.435552		1.35243
		m3	PmOvtra 2	22.3327		m3	16s	12.9735		9.35913	-1.5883		3.00694	2.99357	1.6345	3
		p1.1	PmOvtra 2	23.636		p1.1	16s	14.2566		9.37942	-1.56801		2.96495
		p1.2	PmOvtra 2	23.0616		p1.2	16s	14.1748		8.88675	-2.06068		4.17183
		p1.3	PmOvtra 2	24.2086		p1.3	16s	15.0392		9.16935	-1.77807		3.42967	3.52215	0.608731	3
		p5.1	PmOvtra 2	25.614		p5.1	16s	13.7026		11.9114	0.963998		0.512634
		p5.2	PmOvtra 2	24.8223		p5.2	16s	15.1498		9.67251	-1.27491		2.41984
		p5.3	PmOvtra 2	25.1193		p5.3	16s	14.0693		11.05	0.102547		0.931387	1.28795	1.00235	3
		p10.1	PmOvtra 2	24.952		p10.1	16s	12.8151		12.1369	1.18946		0.438466
		p10.2	PmOvtra 2	25.7835		p10.2	16s	12.8765		12.907	1.95956		0.257106
		p10.3	PmOvtra 2	24.7421		p10.3	16s	12.1767		12.5654	1.61794		0.325801	0.340458	0.0915636	3
		p15.1	PmOvtra 2	22.7574		p15.1	16s	11.9884		10.7691	-0.178365		1.1316
		p15.2	PmOvtra 2	24.4775		p15.2	16s	11.5484		12.9291	1.98168		0.253195
		p15.3	PmOvtra 2	24.4171		p15.3	16s	13.1643		11.2527	0.305321		0.809262	0.731353	0.444355	3

## Sheet: Pmfru-1
		Sample Name	Target Name	Cт Mean		Sample Name	Target Name	Cт Mean		delta CT	Delta Delta CT		Fold change in expresion	mean	sd	n
		N1	fru-1	26.4866		N1	16s	13.0351		13.4514	7.81597e-14		1
		N2	fru-1	26.3294		N2	16s	12.0352		14.2942	0.842751		0.55758
		N3	fru-1	26.4176		N3	16s	13.5599		12.8578	0.47221		0.72086	0.75948	0.223724	3
		Z1	fru-1	26.4361		Z1	16s	13.944		12.4921	-0.959307		1.94438
		Z2	fru-1	26.1201		Z2	16s	13.8321		12.288	-1.1634		2.23985
		Z3	fru-1	26.0649		Z3	16s	15.5115		10.5534	-1.83214		3.56065	2.58162	0.860634	3
		M1	fru-1	26.5348		M1	16s	13.5567		12.9781	-0.473368		1.38835
		M2	fru-1	26.6992		M2	16s	14.9492		11.75	-1.70145		3.25227
		M3	fru-1	26.6214		M3	16s	14.8444		11.777	-0.608524		1.5247	2.0551	1.03901	3
		Pl1.1	fru-1	26.673		Pl1.1	16s	15.6589		11.0141	-2.43732		5.41636
		Pl1.2	fru-1	26.6536		Pl1.2	16s	13.7038		12.9498	-0.501638		1.41582
		Pl1.3	fru-1	26.8083		Pl1.3	16s	16.5373		10.271	-2.11454		4.33051	3.7209	2.06877	3
		Pl5.1	fru-1	25.86		Pl5.1	16s	13.9839		11.8761	-1.57534		2.98006
		Pl5.2	fru-1	25.7584		Pl5.2	16s	14.1717		11.5867	-1.86468		3.64188
		Pl5.3	fru-1	26.0657		Pl5.3	16s	15.8045		10.2612	-2.12437		4.36014	3.66069	0.690234	3
		Pl10.1	fru-1	26.1068		Pl10.1	16s	12.5249		13.5819	0.130474		0.913531
		Pl10.2	fru-1	26.5993		Pl10.2	16s	13.4409		13.1584	-0.292993		1.22518
		Pl10.3	fru-1	26.4391		Pl10.3	16s	13.778		12.6611	0.275583		0.826116	0.988276	0.209768	3
		Pl15.1	fru-1	26.3539		Pl15.1	16s	12.686		13.668	0.216534		0.860631
		Pl15.2	fru-1	26.5047		Pl15.2	16s	13.2437		13.261	-0.190447		1.14112
		Pl15.3	fru-1	26.4729		Pl15.3	16s	13.6733		12.7996	0.414037		0.75052	0.917423	0.201396	3

## Sheet: Pmfru-2
		Sample Name	Target Name	Cт Mean		Sample Name	Target Name	Cт Mean		delta CT	Delta Delta CT		Fold change in expresion	mean	sd	N
		N1	fru-2	28.2889		N1	16s	11.9168		16.3721	-0.377451		1.29904
		N2	fru-2	28.4213		N2	16s	11.6718		16.7495	4.9738e-14		1
		N3	fru-2	28.0431		N3	16s	12.5447		15.4985	0.133367		0.911701	1.07025	0.203002	3
		Z1	fru-2	29.4918		Z1	16s	13.07		16.4218	-0.327756		1.25506
		Z2	fru-2	29.9571		Z2	16s	13.3572		16.5999	-0.149595		1.10926
		Z3	fru-2	28.0991		Z3	16s	13.888		14.2111	-1.15401		2.22532	1.52988	0.606664	3
		M1	fru-2	28.7633		M1	16s	12.539		16.2244	-0.52512		1.43905
		M2	fru-2	29.3888		M2	16s	12.5758		16.8131	0.0635519		0.956905
		M3	fru-2	28.191		M3	16s	13.2111		14.9798	-0.385272		1.30611	1.23402	0.249026	3
		Pl1.1	fru-2	27.5679		Pl1.1	16s	12.9817		14.5862	-2.1633		4.47937
		Pl1.2	fru-2	29.4778		Pl1.2	16s	13.7217		15.7561	-0.993414		1.99089
		Pl1.4	fru-2	27.2006		Pl1.4	16s	13.4198		13.7807	-1.58436		2.99876	3.15634	1.2517	3
		Pl5.1	fru-2	30.1662		Pl5.1	16s	13.9565		16.2096	-0.539881		1.45385
		Pl5.2	fru-2	30.0573		Pl5.2	16s	13.2316		16.8257	0.076232		0.948532
		Pl5.3	fru-2	28.5983		Pl5.3	16s	13.3749		15.2233	-0.141774		1.10326	1.16855	0.258909	3
		Pl10.1	fru-2	27.8434		Pl10.1	16s	11.8352		16.0083	-0.741245		1.67162
		Pl10.2	fru-2	27.4976		Pl10.2	16s	12.024		15.4736	-1.27589		2.42148
		Pl10.3	fru-2	27.7667		Pl10.3	16s	13.5		14.2667	-1.09839		2.14116	2.07809	0.378888	3
		Pl15.1	fru-2	27.8498		Pl15.1	16s	12.607		15.2428	-1.50671		2.84161
		Pl15.3	fru-2	27.9812		Pl15.3	16s	12.6165		15.3647	-1.38482		2.61139
		Pl15.3	fru-2	27.1194		Pl15.3	16s	13.2163		13.903	-1.46206		2.75502	2.736	0.116281	3
