# Supplementary material for: Molecular characterization and expression profiling of transformer 2 and fruitless-like homologs in the black tiger shrimp, Penaeus monodon
Source: PeerJ. 2022 Feb 17;10:e12980. doi: 10.7717/peerj.12980 (PMC8858584; doi:10.7717/peerj.12980)
Supplement: Supplemental Information 11 [file peerj-10-12980-s011.xlsx]

## Sheet: PmOvtra 2
			Sample Name	Target Name	Cт Mean		Sample Name	Target Name	Cт Mean		delta CT	Delta Delta CT		Fold change in expresion
			testis 1	PmOvtra 2	25.0778		testis 1	16s	13.4445		11.6332	-0.594955		1.51043
			testis 2	PmOvtra 2	27.5301		testis 2	16s	16.0942		11.4359	-0.792331		1.73187
			testis 3	PmOvtra 2	26.2171		testis 3	16s	13.9889		12.2282	0		1
			testis 4	PmOvtra 2	25.1883		testis 4	16s	12.9456		12.2428	0.0145531		0.989963
			testis 5	PmOvtra 2	26.3568		testis 5	16s	13.7136		12.6431	0.414942		0.75005
													mean	1.19646
													sd	0.40797
			Sample Name	Target Name	Cт Mean		Sample Name	Target Name	Cт Mean		delta CT			Fold change in expresion
			ovary 1	PmOvtra 2	21.757		ovary 1	16s	13.5616		8.19533	-4.03287		16.3687
			ovary 2	PmOvtra 2	19.9454		ovary 2	16s	13.1137		6.83166	-5.39654		42.1232
			ovary 3	PmOvtra 2	20.8605		ovary 3	16s	13.5718		7.28871	-4.93949		30.6855
			ovary 4	PmOvtra 2	21.3327		ovary 4	16s	13.7813		7.55144	-4.67676		25.5767
			ovary 5	PmOvtra 2	21.4521		ovary 5	16s	13.3213		8.13079	-4.09741		17.1176
													mean	26.3744
													sd	10.6425

## Sheet: Pmfru-1
		Sample Name	Target Name	Cт Mean		Sample Name	Target Name	Cт Mean		delta CT	Delta Delta CT		Fold change in expresion
		testis 1	fru-1	26.812		testis 1	16s	12.5159		14.2961	0.129298		0.914276
		testis 2	fru-1	27.2744		testis 2	16s	13.1076		14.1668	4.79616e-14		1
		testis 3	fru-1	28.3333		testis 3	16s	13.4826		14.8507	0.683895		0.622482
		testis 4	fru-1	26.5765		testis 4	16s	12.4837		14.0928	-0.0739651		1.05261
		testis 5	fru-1	26.8664		testis 5	16s	13.1184		13.748	-0.418732		1.33675
												mean	0.985223
												sd	0.257364
		ovary 1	fru-1	21.534		ovary 1	16s	12.6926		8.84139	-5.32537		40.0954
		ovary 2	fru-1	21.5645		ovary 2	16s	11.7268		9.83767	-4.32908		20.0994
		ovary 3	fru-1	19.882		ovary 3	16s	12.6055		7.27648	-6.89028		118.626
		ovary 4	fru-1	20.6023		ovary 4	16s	12.5078		8.09452	-6.07224		67.2863
		ovary 5	fru-1	20.1915		ovary 5	16s	12.8092		7.38225	-6.7845		110.24
												mean	71.2694
												sd	42.9168

## Sheet: Pmfru-2
			Sample Name	Target Name	Cт Mean		Sample Name	Target Name	Cт Mean		delta CT	Delta Delta CT		Fold change in expresion
			testis 1	fru-2	27.3786		testis 1	16s	13.2007		14.1779	-1.22321		2.33465
			testis 2	fru-2	28.5211		testis 2	16s	13.12		15.4011	4.9738e-14		1
			testis 3	fru-2	29.4306		testis 3	16s	13.857		15.5736	0.172444		0.887338
			testis 4	fru-2	28.6507		testis 4	16s	13.0635		15.5872	0.186031		0.87902
			testis 5	fru-2	28.2108		testis 5	16s	13.7501		14.4607	-0.940401		1.91906
													mean	1.40401
													sd	0.677708
			Sample Name	Target Name	Cт Mean		Sample Name	Target Name	Cт Mean		delta CT			Fold change in expresion
			ovary 1	fru-2	23.4668		ovary 1	16s	13.1608		10.3061	-5.09507		34.1797
			ovary 2	fru-2	23.2491		ovary 2	16s	13.2105		10.0385	-5.36258		41.1431
			ovary 3	fru-2	22.0756		ovary 3	16s	13.2234		8.85219	-6.54893		93.6321
			ovary 4	fru-2	23.1661		ovary 4	16s	13.2105		9.95555	-5.44557		43.5793
			ovary 5	fru-2	22.5446		ovary 5	16s	13.6737		8.87094	-6.53018		92.4232
													mean	60.9915
													sd	29.4507
